# Supplementary material for: Genetic polymorphism of Plasmodium falciparum circumsporozoite protein on Bioko Island, Equatorial Guinea and global comparative analysis
Source: Malar J. 2020 Jul 13;19:245. doi: 10.1186/s12936-020-03315-4 (PMC7359586; doi:10.1186/s12936-020-03315-4)
Supplement: Supplementary file 4 — Additional file 4. Detail information of haplotypes. [file 12936_2020_3315_MOESM4_ESM.xlsx]

## Sheet: proportion
	AFRICA											ASIA									OCEANIA			AMERICA
	Bioko	Cameroon	Tanzania	Malawi	Congo	Gambia	Ghana	Guinea	Mali	Nigeria	Senegal	Iran	India	Bangladesh	Cambodia	Laos	Myanmar	Thailand	Vietnam	Philippines	PNG	Solomon	Vanuatu	Brazil	Venezuela	3D7	SUM
Hap_1	2	0	1	10	3	3	26	8	7	2	12	0	0	3	0	0	0	0	0	0	0	0	0	0	0	1	78
Hap_2	1	0	2	7	2	1	1	0	2	0	3	0	0	0	0	0	0	0	0	0	0	0	0	0	0	0	19
Hap_3	6	1	0	0	0	0	3	2	3	0	3	0	0	0	0	0	0	0	0	0	0	0	0	0	0	0	18
Hap_4	9	0	4	18	6	6	29	3	5	1	7	0	0	1	0	0	0	0	0	0	0	0	0	0	0	0	89
Hap_5	10	2	4	13	9	6	26	7	5	0	5	0	0	0	0	0	0	0	0	0	0	0	0	0	0	0	87
Hap_6	5	2	0	6	5	4	1	4	1	0	12	0	0	0	0	0	0	0	0	0	0	0	0	0	0	0	40
Hap_7	1	0	1	1	0	0	0	0	0	0	0	0	0	0	0	0	0	0	0	0	0	0	0	0	0	0	3
Hap_8	5	0	3	11	4	0	6	2	1	0	0	0	0	0	0	0	0	0	0	0	0	0	0	0	0	0	32
Hap_9	13	1	1	9	9	12	31	3	8	0	16	0	0	1	0	0	0	0	0	0	1	0	0	0	0	0	105
Hap_10	5	1	2	13	0	0	10	1	1	0	6	0	0	0	0	0	0	0	0	0	0	0	0	0	0	0	39
Hap_11	2	0	0	4	0	0	0	0	0	0	0	0	0	0	0	0	0	0	0	0	0	0	0	0	0	0	6
Hap_12	1	0	0	0	0	0	0	0	0	0	0	0	0	0	0	0	0	0	0	0	0	0	0	0	0	0	1
Hap_13	2	0	2	6	2	1	7	1	2	0	3	0	0	0	0	0	0	0	0	0	0	0	0	0	0	0	26
Hap_14	1	0	0	0	0	2	3	0	1	0	3	0	0	0	0	0	0	0	0	0	0	0	0	0	0	0	10
Hap_15	4	0	2	1	0	1	3	0	2	0	3	0	0	0	0	0	0	0	0	0	0	0	0	0	0	0	16
Hap_16	1	0	0	0	0	0	0	0	1	0	4	0	0	0	0	0	0	0	0	0	0	0	0	0	0	0	6
Hap_17	1	0	5	10	1	1	3	0	0	0	0	0	0	0	0	0	0	0	0	0	0	0	0	0	0	0	21
Hap_18	2	0	0	5	3	0	0	1	0	0	2	0	0	0	0	0	0	0	0	0	0	0	0	0	0	0	13
Hap_19	2	0	5	11	1	1	27	5	1	1	4	0	0	0	0	0	0	0	0	0	0	0	0	0	0	0	58
Hap_20	1	0	0	0	0	0	0	0	0	0	0	0	0	0	0	0	0	0	0	0	0	0	0	0	0	0	1
Hap_21	1	1	3	2	0	3	9	1	0	0	4	0	0	0	0	0	0	0	0	0	0	0	0	0	0	0	24
Hap_22	3	1	0	0	0	0	2	0	0	0	0	0	0	0	0	0	0	0	0	0	0	0	0	0	0	0	6
Hap_23	2	0	0	0	0	0	0	0	0	0	0	0	0	0	0	0	0	0	0	0	0	0	0	0	0	0	2
Hap_24	2	0	0	2	0	1	1	0	1	0	0	0	0	1	0	0	0	0	0	0	0	0	0	0	0	0	8
Hap_25	1	0	6	8	1	2	14	2	2	0	4	0	0	1	0	0	0	0	0	0	0	0	0	0	0	0	41
Hap_26	1	0	0	0	0	0	1	0	1	0	0	0	0	0	0	0	0	0	0	0	0	0	0	0	0	0	3
Hap_27	5	0	2	1	3	0	8	3	2	0	1	0	0	0	0	0	0	0	0	0	0	0	0	0	0	0	25
Hap_28	1	0	0	0	0	0	3	0	0	0	2	0	0	0	0	0	0	0	0	0	0	0	0	0	0	0	6
Hap_29	1	0	0	0	0	0	8	1	0	0	2	0	0	0	0	0	0	0	0	0	0	0	0	0	0	0	12
Hap_30	1	0	0	0	0	0	0	0	0	0	0	0	0	0	0	0	0	0	0	0	0	0	0	0	0	0	1
Hap_31	1	0	0	0	0	0	0	0	0	0	0	0	0	0	0	0	0	0	0	0	0	0	0	0	0	0	1
Hap_32	1	0	0	6	0	0	1	1	0	0	3	0	0	0	0	0	0	0	0	0	0	0	0	0	0	0	12
Hap_33	1	0	0	0	2	0	2	0	0	0	0	0	0	0	0	0	0	0	0	0	0	0	0	0	0	0	5
Hap_34	1	0	0	0	0	0	0	0	0	0	0	0	0	0	0	0	0	0	0	0	0	0	0	0	0	0	1
Hap_35	0	0	0	0	0	0	1	0	0	0	0	14	7	8	161	21	47	89	35	1	32	11	97	0	0	0	524
Hap_36	0	0	0	0	0	0	0	0	0	0	0	0	0	3	62	16	1	0	10	0	0	0	0	0	0	0	92
Hap_37	0	0	1	0	0	0	0	0	0	0	0	0	0	1	8	2	0	0	1	0	0	0	0	0	0	0	13
Hap_38	0	0	0	0	0	0	0	0	0	0	0	0	0	7	119	7	2	16	15	2	0	0	0	0	0	0	168
Hap_39	0	0	0	0	0	0	0	0	0	0	0	0	0	1	0	0	0	0	0	0	0	0	0	0	0	0	1
Hap_40	0	0	0	0	0	0	0	0	0	0	0	0	2	1	4	0	4	2	0	0	0	0	0	0	0	0	13
Hap_41	0	0	0	0	0	0	0	0	0	0	0	0	0	1	21	4	0	1	13	15	0	0	0	0	0	0	55
Hap_42	0	0	0	0	0	0	0	0	0	0	0	0	0	1	0	0	3	1	0	0	0	0	0	0	0	0	5
Hap_43	0	0	0	0	0	0	0	0	0	0	0	0	0	0	59	0	0	3	1	0	0	0	0	0	0	0	63
Hap_44	0	0	0	0	0	0	0	0	0	0	0	0	0	0	50	2	0	0	2	0	0	0	0	0	0	0	54
Hap_45	0	0	0	0	0	0	0	0	0	0	0	0	0	0	9	3	0	12	1	3	0	0	0	0	0	0	28
Hap_46	0	0	0	0	0	0	0	0	0	0	0	0	0	0	2	6	0	0	0	8	0	0	0	0	0	0	16
Hap_47	0	0	0	0	0	0	0	0	0	0	0	0	0	0	6	1	0	9	2	0	0	0	0	0	0	0	18
Hap_48	0	0	0	0	0	0	0	0	0	0	0	0	0	0	1	0	0	0	0	0	0	0	0	0	0	0	1
Hap_49	0	0	0	0	0	0	0	0	0	0	0	0	0	0	1	0	0	0	0	0	0	0	0	0	0	0	1
Hap_50	0	0	0	0	0	0	0	0	0	0	0	0	0	0	2	0	0	0	0	0	0	0	0	0	0	0	2
Hap_51	0	0	0	0	0	0	0	0	0	0	0	0	0	0	1	0	0	0	0	0	0	0	0	0	0	0	1
Hap_52	0	0	1	0	0	0	1	3	1	0	1	0	0	0	2	0	0	0	2	3	0	0	0	0	0	0	14
Hap_53	0	0	0	0	0	0	0	0	0	0	0	0	0	0	1	0	0	0	0	0	0	0	0	0	0	0	1
Hap_54	0	0	1	3	4	0	9	2	2	0	1	7	0	0	0	0	0	0	0	0	0	0	0	30	0	0	59
Hap_55	0	0	0	0	1	0	3	0	0	1	0	0	0	0	0	0	0	0	0	0	0	0	0	0	0	0	5
Hap_56	0	0	2	5	5	3	3	0	0	0	1	0	0	0	0	0	0	0	0	0	0	0	0	0	0	0	19
Hap_57	0	0	2	1	2	2	6	1	1	0	3	0	0	0	0	0	0	0	0	0	0	0	0	0	2	0	20
Hap_58	0	0	0	0	1	0	0	0	0	0	0	0	0	0	0	0	0	0	0	0	0	0	0	0	0	0	1
Hap_59	0	0	0	2	1	0	5	1	0	0	0	0	0	0	0	0	0	0	0	0	0	0	0	0	0	0	9
Hap_60	0	0	0	1	1	0	0	0	0	0	0	0	0	0	0	0	0	0	0	0	0	0	0	0	0	0	2
Hap_61	0	0	0	0	1	0	0	0	0	0	0	0	0	0	0	0	0	0	0	0	0	0	0	0	0	0	1
Hap_62	0	0	0	3	0	1	3	0	0	0	0	0	0	0	0	0	0	0	0	5	5	2	0	5	0	0	24
Hap_63	0	0	0	2	0	2	0	0	1	0	4	0	0	0	0	0	0	0	0	0	0	0	0	0	0	0	9
Hap_64	0	0	0	0	0	1	2	0	0	0	0	0	0	0	0	0	0	0	0	0	0	0	0	0	0	0	3
Hap_65	0	0	0	0	0	1	0	0	0	0	1	0	0	0	0	0	0	0	0	0	0	0	0	0	0	0	2
Hap_66	0	0	0	0	0	0	1	0	0	0	0	0	0	0	0	0	0	0	0	0	0	0	0	0	0	0	1
Hap_67	0	0	0	0	0	0	6	0	0	0	1	0	0	0	0	0	0	0	0	0	0	0	0	0	0	0	7
Hap_68	0	0	0	0	0	0	1	0	0	0	0	0	0	0	0	0	0	0	0	0	0	0	0	0	0	0	1
Hap_69	0	0	0	0	0	0	3	0	0	0	0	0	0	0	0	0	0	0	0	0	0	0	0	0	0	0	3
Hap_70	0	0	0	0	0	0	2	0	0	0	0	0	0	0	0	0	0	0	0	0	0	0	0	0	0	0	2
Hap_71	0	0	0	0	0	0	2	1	0	0	0	0	0	0	0	0	0	0	0	0	0	0	0	0	0	0	3
Hap_72	0	0	0	0	0	0	2	0	0	0	0	0	0	0	0	0	0	0	0	0	0	0	0	0	0	0	2
Hap_73	0	0	0	0	0	0	2	0	0	0	0	0	0	0	0	0	0	0	0	0	0	0	0	0	0	0	2
Hap_74	0	0	0	4	0	0	1	0	0	0	1	0	0	0	0	0	0	0	0	0	0	0	0	0	0	0	6
Hap_75	0	0	0	0	0	0	3	0	0	0	0	0	0	0	0	0	0	0	0	0	0	0	0	0	0	0	3
Hap_76	0	0	0	0	0	0	1	0	0	0	1	0	0	0	0	0	0	0	0	0	0	0	0	0	0	0	2
Hap_77	0	0	0	0	0	0	1	0	0	0	0	0	0	0	0	0	0	0	0	0	0	0	0	0	0	0	1
Hap_78	0	0	0	0	0	0	1	0	0	0	0	0	0	0	0	0	0	0	0	0	0	0	0	0	0	0	1
Hap_79	0	0	0	0	0	0	1	0	0	0	0	0	0	0	0	0	0	0	0	0	0	0	0	0	0	0	1
Hap_80	0	0	0	0	0	0	4	4	0	0	2	0	0	0	0	0	0	0	0	0	0	0	0	0	0	0	10
Hap_81	0	0	0	0	0	0	1	0	0	0	0	0	0	0	0	0	0	0	0	0	0	0	0	0	0	0	1
Hap_82	0	0	0	0	0	0	1	0	0	0	0	0	0	0	0	0	0	0	0	0	0	0	0	0	0	0	1
Hap_83	0	0	0	0	0	0	3	0	0	0	0	0	0	0	0	0	0	0	0	0	0	0	0	0	0	0	3
Hap_84	0	0	0	0	0	0	1	0	0	0	0	0	0	0	0	0	0	0	0	0	0	0	0	0	0	0	1
Hap_85	0	0	0	0	0	0	1	0	0	0	0	0	0	0	0	0	0	0	0	0	0	0	0	0	0	0	1
Hap_86	0	0	0	0	0	0	2	0	0	0	0	0	0	0	0	0	0	0	0	0	0	0	0	0	0	0	2
Hap_87	0	0	0	0	0	0	1	0	0	0	0	0	0	0	0	0	0	0	0	0	0	0	0	0	0	0	1
Hap_88	0	0	0	0	0	0	1	2	0	0	1	0	0	0	0	0	0	0	0	0	0	0	0	0	0	0	4
Hap_89	0	0	0	0	0	0	2	0	0	0	0	0	0	0	0	0	0	0	0	0	0	0	0	0	0	0	2
Hap_90	0	0	0	0	0	0	2	0	0	0	1	0	0	0	0	0	0	0	0	0	0	0	0	0	0	0	3
Hap_91	0	0	1	0	0	0	4	0	0	0	1	0	0	0	0	0	0	0	0	0	0	0	0	0	0	0	6
Hap_92	0	0	0	0	0	0	1	0	0	0	0	0	0	0	0	0	0	0	0	0	0	0	0	0	0	0	1
Hap_93	0	0	0	0	0	0	1	0	0	0	0	0	0	0	0	0	0	0	0	0	0	0	0	0	0	0	1
Hap_94	0	0	0	0	0	0	1	0	0	0	0	0	0	0	0	0	0	0	0	0	0	0	0	0	0	0	1
Hap_95	0	0	1	0	0	0	1	0	0	0	0	0	0	0	0	0	0	0	0	0	0	0	0	0	0	0	2
Hap_96	0	0	0	1	0	0	1	0	0	0	0	0	0	0	0	0	0	0	0	0	0	0	0	0	0	0	2
Hap_97	0	0	0	0	0	0	2	0	0	0	0	0	0	0	0	0	0	0	0	0	0	0	0	0	1	0	3
Hap_98	0	0	0	0	0	0	1	0	0	0	0	0	0	0	0	0	0	0	0	0	0	0	0	0	0	0	1
Hap_99	0	0	1	2	0	0	1	0	0	0	0	0	0	0	0	0	0	0	0	0	0	0	0	0	0	0	4
Hap_100	0	0	0	0	0	0	1	0	0	0	0	0	0	0	0	0	0	0	0	0	0	0	0	0	0	0	1
Hap_101	0	0	0	0	0	0	1	0	0	0	0	0	0	0	0	0	0	0	0	0	0	0	0	0	0	0	1
Hap_102	0	0	0	0	0	0	1	0	0	0	0	0	0	0	0	0	0	0	0	0	0	0	0	0	0	0	1
Hap_103	0	0	0	0	0	0	0	0	0	0	0	0	0	0	0	2	0	0	0	0	0	0	0	0	0	0	2
Hap_104	0	0	0	1	0	0	0	0	0	0	0	0	0	0	0	0	0	0	0	0	0	0	0	0	0	0	1
Hap_105	0	0	0	1	0	0	0	0	0	0	0	0	0	0	0	0	0	0	0	0	0	0	0	0	0	0	1
Hap_106	0	0	0	1	0	0	0	0	0	0	0	0	0	0	0	0	0	0	0	0	0	0	0	0	0	0	1
Hap_107	0	0	0	1	0	0	0	0	0	0	0	0	0	0	0	0	0	0	0	0	0	0	0	0	0	0	1
Hap_108	0	0	0	1	0	0	0	0	0	0	0	0	0	0	0	0	0	0	0	0	0	0	0	0	0	0	1
Hap_109	0	0	0	1	0	0	0	0	0	0	0	0	0	0	0	0	0	0	0	0	0	0	0	0	0	0	1
Hap_110	0	0	2	1	0	0	0	0	0	0	0	0	0	0	0	0	0	0	0	3	0	0	0	0	0	0	6
Hap_111	0	0	0	1	0	0	0	0	0	0	0	0	0	0	0	0	0	0	0	0	0	0	0	0	0	0	1
Hap_112	0	0	0	1	0	0	0	0	0	0	0	0	0	0	0	0	0	0	0	0	0	0	0	0	0	0	1
Hap_113	0	0	0	1	0	0	0	0	0	0	0	0	0	0	0	0	0	0	0	0	0	0	0	0	0	0	1
Hap_114	0	0	0	1	0	0	0	0	0	0	0	0	0	0	0	0	0	0	0	0	0	0	0	0	0	0	1
Hap_115	0	0	0	1	0	0	0	0	0	0	0	0	0	0	0	0	0	0	0	0	0	0	0	0	0	0	1
Hap_116	0	0	0	2	0	0	0	0	0	0	0	0	0	0	0	0	0	0	0	0	0	0	0	0	0	0	2
Hap_117	0	0	0	2	0	0	0	0	0	0	0	0	0	0	0	0	0	0	0	0	0	0	0	0	0	0	2
Hap_118	0	0	0	2	0	0	0	0	0	0	0	0	0	0	0	0	0	0	0	0	0	0	0	0	0	0	2
Hap_119	0	0	0	1	0	0	0	0	0	0	0	0	0	0	0	0	0	0	0	0	0	0	0	0	0	0	1
Hap_120	0	0	0	1	0	0	0	0	0	0	0	0	0	0	0	0	0	0	0	0	0	0	0	0	0	0	1
Hap_121	0	0	0	0	0	0	0	0	1	0	0	0	0	0	0	0	0	0	0	0	0	0	0	0	0	0	1
Hap_122	0	0	0	0	0	0	0	0	1	0	0	0	0	0	0	0	0	0	0	0	0	0	0	0	0	0	1
Hap_123	0	0	0	0	0	0	0	0	1	0	0	0	0	0	0	0	0	0	0	0	0	0	0	0	0	0	1
Hap_124	0	0	1	0	0	0	0	0	1	0	1	0	0	0	0	0	0	0	0	0	0	0	0	0	0	0	3
Hap_125	0	0	0	0	0	0	0	0	0	0	0	0	0	0	0	0	1	0	0	0	0	0	0	0	0	0	1
Hap_126	0	0	0	0	0	0	0	0	0	0	1	0	0	0	0	0	0	0	0	0	0	0	0	0	0	0	1
Hap_127	0	0	0	0	0	0	0	0	0	0	1	0	0	0	0	0	0	0	0	0	0	0	0	0	0	0	1
Hap_128	0	0	0	0	0	0	0	0	0	0	0	0	0	0	0	0	0	1	1	0	0	0	0	0	0	0	2
Hap_129	0	0	0	0	0	0	0	0	0	0	0	0	0	0	0	0	0	0	0	0	0	0	0	0	1	0	1
Hap_130	0	0	0	0	0	0	0	0	0	0	0	0	0	0	0	0	0	0	0	0	0	0	0	0	1	0	1
Hap_131	0	0	0	0	0	0	0	0	0	0	0	0	0	0	0	0	0	0	0	0	0	0	0	7	3	0	10
Hap_132	0	0	0	0	0	0	0	0	0	0	0	0	0	0	0	0	0	0	0	0	0	0	0	0	1	0	1
Hap_133	0	0	0	0	0	0	0	0	0	0	0	0	0	0	0	0	0	0	0	2	0	0	0	0	0	0	2
Hap_134	0	0	0	0	0	0	0	0	0	0	0	0	0	0	0	0	0	0	0	0	56	38	19	0	0	0	113
Hap_135	0	0	1	0	0	0	0	0	0	0	0	0	0	0	0	0	0	0	0	0	0	0	0	0	0	0	1
Hap_136	0	0	1	0	0	0	0	0	0	0	0	0	0	0	0	0	0	0	0	0	0	0	0	0	0	0	1
Hap_137	0	0	1	0	0	0	0	0	0	0	0	0	0	0	0	0	0	0	0	0	0	0	0	0	0	0	1
Hap_138	0	0	1	0	0	0	0	0	0	0	0	0	0	0	0	0	0	0	0	0	0	0	0	0	0	0	1
SUM	96	9	60	188	67	54	320	59	55	5	121	21	9	30	509	64	58	134	83	42	94	51	116	42	9	1	2297
										TOTAL:	1034								TOTAL:	950		TOTAL:	261	TOTAL:	52

## Sheet: Hap_num
	NO.of Hap	NO.of sequence
BIOKO	34	96
Bangladesh	13	30
Cambodia	17	509
Congo	22	67
Gambia	20	54
Ghana	70	321
Guinea	23	59
Laos	10	64
Malawi	47	188
Mali	26	55
Myanmar	6	58
Nigeria	4	5
Senegal	36	121
Thailand	9	134
Vietnam	11	83
Venezuela	6	9
Cameroon	7	9
Philippines	9	42
PNG	4	94
Solomon	3	51
India	2	9
Iran	2	21
Vanuatu	2	116
Brazil	3	42
Tanzania	29	60

## Sheet: Hap
Hap_1 AAAGATAACAAAACAATCTTCGCAACAGACGAGGCGCCG
Hap_2 AACGATAAGAAAACAATCTTCGCGGTAAACGAGGAGCCG
Hap_3 AGAAATAAGGAAACAATCTTCGCGGCAAACGAGGAGCCG
Hap_4 CGAAATAAGACAACAATCTTCGCAACAGACCAGGCGCCG
Hap_5 CGAAATAAGACAAAAATCTTCGCAACAGACCAGGCGCCG
Hap_6 CGAAATAACAAAAAAATCTTCGCAACAGACCAGGCGCCG
Hap_7 CGAAATAAGAAAAAAATATTCGCAACAGACGAGGAGCCG
Hap_8 AGACATAAGACAAAAATCTTCGCAACAGACCAGGAGCCG
Hap_9 AGACATAAGACAACAATCTTCGCAACAGACCAGGAGCCG
Hap_10 CGAAATAAGAGAACAATCTTCGCAACAGACCAGGCGCCG
Hap_11 AGACATAAGATAAAAATCTTCGCGACAGACCAGGCGCCG
Hap_12 AGAAATAAGGAAACAATCTTCGCGGCAAACCAGGAGCCG
Hap_13 CGAAATAAGAAAACAATCTTCGCAACAGACCAGGCGCCG
Hap_14 CGAAATCAGAAAAAAATCTTCGCAACAGACCAAGAGCCG
Hap_15 CGAAATCAGAAAACAATCTTCGCAACAGACCAAGAGCCG
Hap_16 AGACATAAGACAACAATCTTCGCAACAGACCAGGCGCCG
Hap_17 AAAGATAACAAAACAATATTCGCGACAGACCAGATGCCG
Hap_18 CGAAATAAGAAAACAATCTTCGCGACAGACCAGGCGCCG
Hap_19 CGAAATAAGATAACAATCTTCGCAACAGACCAGGCGCCG
Hap_20 AGACATAACAAAAAAATATTCGCAACAGGCCAGGCGCCG
Hap_21 CGAAATAAGATAAAAATCTTCGCAACAGACCAGGCGCCG
Hap_22 AGAGATAAGAAAAAAATATTCGCAACAGACGAGGAGCCG
Hap_23 AGACATAAGAGAACAATCTTCGCAACAGACGAAGAGCCG
Hap_24 AAAGATAACAAAACAATATTCGCAACAGACCAGGCGCCG
Hap_25 AGACATAACAAAAAAATATTCGCAACAGACGAAGAGCCG
Hap_26 CGAAATAACAAAAAAATATTCGCAACAGACCAGGCGCCG
Hap_27 AGACATAAGACAAAAATCTTCGCAACAGACGAAGAGCCG
Hap_28 AGACATAAGAGAACAATCTTCGCAACAGACCAGGCGCCG
Hap_29 AGACATAAGACAAAAATCTTCGCAACAGACCAGGCGCCG
Hap_30 CGAAATCAGAAAACAATCTTCGCAACAGGCCCAGAGTCG
Hap_31 CGAAATAACAAAAAAATCTTCGTAACAGACCAGGCGCCG
Hap_32 AGACATAAGAGAACAATCTTCGCAACAGACGAGGCGCCG
Hap_33 CGAAATAAGAGAACAATCTTCGCGACAGACCAGGCGCCG
Hap_34 AGAAATAAGGAAACAATCTTCGCGGCAAACGAGGAACCG
Hap_35 AGACATAAGAAAACAATCTTCGCAACAGACGAGGAGCCG
Hap_36 AGACATAAGAATACAATCTTCGCAACAGACGAGGAGCCG
Hap_37 AGAAATAAGGAAACAATCTTCGCAACAGACCAGGAGCCG
Hap_38 AGACATAAGAAAACATTCTTCGCGACAGACCAGGAGCCG
Hap_39 AGACATAAGAAAACATTCTTCGCAACAGACGAAGAGCCG
Hap_40 AGAGATAAGAAAACAATCTTCGCAACAGACGAAGAGCCG
Hap_41 AAAGATACGAAAACAATATTCGCGGCAGACGAAGAGCCG
Hap_42 AGACATAAGAAAACATTCTTCGCAACAGACGAGGAGCCG
Hap_43 AACGATAAGAAAACAATCTTCGCAACAGACGAGGAGCCG
Hap_44 AGACATAAGAATACAATCTTCGCGACAGACCAGGAGCCG
Hap_45 AACGATAAGAAAACAATCTTCGCGGTAGACGAGGAGCCG
Hap_46 CGAAATAAGATAACAATCTTCGCGACAGACCAGGCGCCG
Hap_47 AGACATAAGAAAGCAATCTTCGCAACAGACGAGGAGCCG
Hap_48 AACGATACGAAAACAATATTCGCGGTAGACGAAGAGCCG
Hap_49 AGACATAAGAATGCAATCTTCGCGACAGACCAGGAGCCG
Hap_50 AAAGATAACAAAACAATCTTCGCGACAGACCAGGAGCCG
Hap_51 AGAAATAAGGATACAATCTTCGCGACAGACCAGGAGCCG
Hap_52 CGAAAAAAGAAAACAATCTTCGCGACAAACGAGGAGCCG
Hap_53 AGACATAAGAATACAATCTTCGCAACAGACCAGGAGCCG
Hap_54 AGACATAAGAAAAAAATATTCGCAACAGACGAGGAGCCG
Hap_55 AGACATAAGATAAAAATCTTCGCAACAGACCAGGCGCCG
Hap_56 AACGATAAGAAAAAAATATTCGCAACAGACGAGGAGCCG
Hap_57 AACGATAAGAGAACAATCTTCGCGGTAAACGAGGAGCCG
Hap_58 AAAGATACGAAAACAATATTCGCGGCAAACGAGGAGCCG
Hap_59 AGAGATAAGAAAAAAATATTCGCAACAGACGAAGAGCCG
Hap_60 AGACATAAGAGAACAATCTTCGCGACAGACCAGGCGCCG
Hap_61 AGACATAAGATAAAAATCTTCGCAACAGACCAGGAGCCG
Hap_62 AGACATAAGAAAACAATCTTCGCGGTAGACGAGGAGCCG
Hap_63 CGAAATCAGAAAACAATCTTCGCAACAGACCAGGCGCCG
Hap_64 AACGATAAGAAAAAAATCTTCGCGGTAAACGAGGAGCCG
Hap_65 AACGTTAAGAAAACAATATTCGCAACAGACCAGGAGCCG
Hap_66 AGACATAACAAAAAAATATTCGCAACAGACGAGGAGCCG
Hap_67 AGACATAAGACAAAAATCTTCGCGGTAAACGAGGAGCCG
Hap_68 AAAGATAACAAAACAATCTTCGCAACAGACGAAGAGCCG
Hap_69 CGAAATAAGACAACAATCTTCGCAACAGACGAGGCGCCG
Hap_70 AAAGATAAGATAACAATCTTCGCAACAGACGAGGCGCCG
Hap_71 CGAAATAAGAGAACAATCTTCGCAACAGACGAGGCGCCG
Hap_72 AGACATAAGAAAAAAATATTCGCAACAGACGAAGAGCCG
Hap_73 CGAAATAAGTTAACAATCTTCGCAACAGACCAGGCGCCG
Hap_74 AAAGATAAGATAACAATCTTCGCGGCAGAAGAAGAGCCG
Hap_75 CGAAATCAGAAAACGATCTTCGCAACAGACCAAGAGCCG
Hap_76 CGAAAAAAGAAAACAATCTTCGCAACAGACGAAGAGCCG
Hap_77 AACGATAAGAGAACAATCTTCGCAACAGAGGAAGAGCCG
Hap_78 AAAGATACGAAAACAATCTTCGCAACAGACGAAGAGCCG
Hap_79 AGAAATAAGGAAACAATCTTCGCAACAGACCAGGCGCCG
Hap_80 AGACATAAGATAACGATCTTCGCGACAGACCAGGCGCCG
Hap_81 AAAGATAACAAAACAATATTCGCAACAGACGAAGAGCCG
Hap_82 AGACATAAGACAACAATCTTCGCAACAGACCAAGAGCCG
Hap_83 AAAGATAACAAAACAATCTTCGCAACAGACCAGGCGCCG
Hap_84 AGAAATAAGGAAACAATCTTCGCAACAGACGAGGCGCCG
Hap_85 AGCCATAAGAAAAAAATATTCGCAACAGACGAAGAGCCG
Hap_86 CGAAATAAGATAAAAATCTTCGCAACAGACGAGGCGCCG
Hap_87 CGAAATAAGATAAAAATCTTCGCAACAGACCAGGCGCTG
Hap_88 AGACATAAGACAAAAATCTTCGCAACAGAAGAGGAGCCG
Hap_89 CGAAAAAAGAAAACAATCTTCGCAACAGACCAGGCGCCG
Hap_90 CGAAATAACAAAAAAATCTTCACAACAGACCAGGCGCCG
Hap_91 AGACATAAGACAAAAATCTTCGCAACAGACGAGGCGCCG
Hap_92 CGAAATAAGGAAACAATCTTCGCAACAGACCAGGCGCCG
Hap_93 AGACATAAGAAAAAAATATTCGCAACAGAAGAGGAGCCG
Hap_94 AGACATAAGAAAACAATCTTCGCAACAGACGAGGCGCCG
Hap_95 AACGATAAGAAAACAATCTTCGCGGTGGACGAGGAGCCG
Hap_96 AGACATAAGACAAAAATCTTCGCAACAGACGAGGAGCCG
Hap_97 AGACATAACAAAACAATCTTCGCAACAGACCAGGCGCCG
Hap_98 CGAAATCAGATAAAAATCTTCGCAACAGACCAAGAGCCG
Hap_99 CGAAATAAGACAAAAATCTTCGCAACAGACGAGGCGCCG
Hap_100 AAAGATAACAAAACAATCTTCGCAACAGACCAAGAGCCG
Hap_101 CGAAATAAGACAAAAATCTTCGCAACAGACCAGGAGCCG
Hap_102 AAAAATAAGGAAACAATCTTCGCGACAAACGAGGAGCCG
Hap_103 AAAGATACGAAAACAATATTCGCAACAGACGAGGAGCCG
Hap_104 CGAAATCAGACAACAATCTTCGCAACAGACCAGGCGCCG
Hap_105 AAAGATACGAAAAAAATATTCGCAACAGACGAGGCGCCG
Hap_106 AAAGATAAGACAAAAATCTTCGCGACAGACCAGGCGCCG
Hap_107 AAAGATAACAAAACAATCTTCGCAACAGACCAGGAGCCG
Hap_108 AGCGATAAGAAAAAAATATTCGCAACAGACGAAGAGCCA
Hap_109 CGACATAAGAAAAAAATATTCGCAACAGACGAGGAGCCG
Hap_110 AAAGATACGAAAAAAATATTCGCAACAGACGAGGAGCCG
Hap_111 AAAGATAAGATAACAATCTTCGCGGCAGACCAGGCGCCG
Hap_112 AAAGATAAGATAACAATCTTCGCAACAGACCAAGAGCCG
Hap_113 AGACATAACAAAAAAATATTCGCAACAGACCAGGCGCCG
Hap_114 AGACATAACAAAAAAATATTCGCAACAGACGAGGCGCCG
Hap_115 AACGATAAGAAAAAAATATTCGCAACAGACCAGGAGCCG
Hap_116 AGAAATAAGAAAACAATCTTCGCAACAGACGAGGCGCCG
Hap_117 AGACATAACAAAAAAATATTTGCAACAGACGAAGAGCCG
Hap_118 AGAGATAAGAAAACAATCTTCGCAACAGACCAAGAGCCG
Hap_119 CGAAATAACAAAAAAATCTTCGCAACAGACGAGGCGCCG
Hap_120 CGAAAAAAGAAAAAAATCTTCGCGACAAACCAGGAGCCG
Hap_121 AAAGATAACAAAACAATATTCGCAACAGACGAGGAGCCG
Hap_122 AGAAATAAGATAACAATCTTCGCAACAGACCAGGCGCCG
Hap_123 AGAAATAAGACAACAATCTTCGCAACAGACCAGGCGCCG
Hap_124 CGAAATAACAAAACAATCTTCGCAACAGACCAGGCGCCG
Hap_125 AGACATAAGAAAACAATCTTCGCAACAGACGAAGAGCCG
Hap_126 AAAGATAACAAAACAATATTCGCAACAGACGAGGCGCCG
Hap_127 CGAAATCAGAAAAAAATATTCGCAACAGACCAAGAGCCG
Hap_128 AGCCATAAGAAAACAATCTTCGCAACAGACGAGGAGCCG
Hap_129 AGACATAAGAAAACAAGCCTCGCAACAGACCAGGAGCCG
Hap_130 AGACATAAGAAAACAAGCTTCGCAACAGACCAGGAGCCG
Hap_131 CGAAATAAGAGAACAATCTTCGCAACAGACGAGGAGCCG
Hap_132 AACGATAAGAGAACAATCTTCGCGGTAAACCAGGAGCCG
Hap_133 AGACATAAGAAAACAATCTGCGCGGTAGACGAGGAGCCG
Hap_134 AGACATAAGAAAACAATCTTCGCGACAGACCAGGAGCCG
Hap_135 AGACATAAGACAAAAATCTTCGCGACAGACCAGATGCCG
Hap_136 AGACATAAGATAAAAATCTTCGCAACAGACGAGGCGCCG
Hap_137 AGACATAAGAGAACAATCTTCGCGGCAGACGAGGCGCCG
Hap_138 AAAGATAAGATAACAATCTTCGCGGCAGACGAGGCGCCG
